# Supplementary material for: Land Use as a Driver of Patterns of Rodenticide Exposure in Modeled Kit Fox Populations
Source: PLoS One. 2015 Aug 5;10(8):e0133351. doi: 10.1371/journal.pone.0133351 (PMC4564287; doi:10.1371/journal.pone.0133351)
Supplement: S2 File — (XML) [file pone.0133351.s004.xml]

<?xml version="1.0"?>
<scenario>
  <population>
    <name>Fox</name>
    <description>For rodenticide exposure bounds - the offspring gets a value around the midpoint of the parents range (note: these ranges are left skewed).</description>
    <type>terrestrial</type>
    <accumulators>
      <accumulator name="Acquired Resources" lowerBound="100" upperBound="100" birthLower="100" birthUpper="100" min="0" max="100">
        <description />
      </accumulator>
      <accumulator name="Age" lowerBound="0" upperBound="3" birthLower="0" birthUpper="0">
        <description />
      </accumulator>
      <accumulator name="Group Status" lowerBound="1" upperBound="1" birthLower="1" birthUpper="1">
        <description />
      </accumulator>
      <accumulator name="Locator" lowerBound="1" upperBound="1" birthLower="1" birthUpper="1">
        <description />
      </accumulator>
      <accumulator name="Rodenticide exposure" lowerBound="0" upperBound="0">
        <trait>Exposure class</trait>
        <lowerBounds>0 1 4 8</lowerBounds>
        <upperBounds>0 1 4 8</upperBounds>
        <description />
      </accumulator>
    </accumulators>
    <traits>
      <accumulatedTrait name="Exposure class" accumulator="Rodenticide exposure">
        <value name="None" threshold="-INF" />
        <value name="1-2" threshold="1" />
        <value name="2-4" threshold="2.1" />
        <value name="5+" threshold="4.5" />
        <description />
      </accumulatedTrait>
      <accumulatedTrait name="Group Status" accumulator="Group Status">
        <value name="Floater" threshold="-INF" />
        <value name="Group Member" threshold="1" />
        <description />
      </accumulatedTrait>
      <accumulatedTrait name="Resource Acquisition" accumulator="Acquired Resources">
        <value name="Resource Level 0" threshold="-INF" />
        <value name="Resource Level 1" threshold="10" />
        <value name="Resource Level 2" threshold="20" />
        <value name="Resource Level 3" threshold="30" />
        <value name="Resource Level 4" threshold="40" />
        <value name="Resource Level 5" threshold="50" />
        <value name="Resource Level 6" threshold="60" />
        <value name="Resource Level 7" threshold="70" />
        <value name="Resource Level 8" threshold="80" />
        <value name="Resource Level 9" threshold="90" />
        <description />
      </accumulatedTrait>
      <accumulatedTrait name="Stage Class" accumulator="Age">
        <value name="Juvenile" threshold="-INF" />
        <value name="Subadult" threshold="1" />
        <value name="Adult" threshold="2" />
        <description />
      </accumulatedTrait>
    </traits>
    <initialSize>2500</initialSize>
    <initializationSpatialData>suitcont8scale</initializationSpatialData>
    <rangeParameters>
      <resourcesTarget>0</resourcesTarget>
      <rangeThreshold>1</rangeThreshold>
      <maxIndivInGroup>1</maxIndivInGroup>
      <maxRangeDistance>7838.9999999999991</maxRangeDistance>
      <maxRangeHectares>1000</maxRangeHectares>
      <rangeSpatialData>suitcont8scale</rangeSpatialData>
      <minRangeResource>100</minRangeResource>
      <floaterResourceFraction>0.5</floaterResourceFraction>
      <resourceTargets>
        <trait>Stage Class</trait>
        <rank>0 0 0</rank>
        <target>140 280 280</target>
      </resourceTargets>
      <isCompetitive>false</isCompetitive>
      <competitiveFraction>0</competitiveFraction>
    </rangeParameters>
  </population>
  <event>
    <reproductionEvent>
      <name>Stage</name>
      <description />
      <qualifiedName>Reproduction ( Stage )</qualifiedName>
      <displayColor>-4144960</displayColor>
      <populationName>Fox</populationName>
      <permanent>false</permanent>
      <logParams logReproductionBirths="true" logReproductionFecundity="true" logReproductionGenetics="true" />
      <natalAffinity />
      <breedingAffinity />
      <matrixSet transposed="false" rowsReversed="false">
        <matrixCount>1</matrixCount>
        <rows>30</rows>
        <columns>4</columns>
        <matrices>
1 0 0 0
1 0 0 0
1 0 0 0
1 0 0 0
1 0 0 0
1 0 0 0
1 0 0 0
1 0 0 0
1 0 0 0
1 0 0 0
1 0 0 0
0.95 0.02624886 0.01508357 0.008667576
0.9 0.05249771 0.03016713 0.01733515
0.85 0.07874657 0.0452507 0.02600273
0.8 0.1049954 0.06033427 0.0346703
0.75 0.1312443 0.07541783 0.04333788
0.7 0.1574931 0.0905014 0.05200546
0.65 0.183742 0.105585 0.06067304
0.6 0.2099909 0.1206685 0.06934061
0.55 0.2362397 0.1357521 0.07800819
1 0 0 0
0.9 0.05249771 0.03016713 0.01733515
0.8 0.1049954 0.06033427 0.0346703
0.7 0.1574931 0.0905014 0.05200546
0.6 0.2099909 0.1206685 0.06934061
0.5 0.2624886 0.1508357 0.08667576
0.4 0.3149863 0.1810028 0.1040109
0.3 0.367484 0.2111699 0.1213461
0.2 0.4199817 0.2413371 0.1386812
0.1 0.4724794 0.2715042 0.1560164
</matrices>
      </matrixSet>
      <trait>Stage Class</trait>
      <trait>Resource Acquisition</trait>
    </reproductionEvent>
  </event>
  <event>
    <floaterCreationEvent>
      <name>Recruits Only</name>
      <description />
      <qualifiedName>Floater Creation ( Recruits Only )</qualifiedName>
      <displayColor>-4144960</displayColor>
      <populationName>Fox</populationName>
      <permanent>false</permanent>
      <logParams logFloaterCreation="true" />
      <trait>Stage Class</trait>
      <neverFloat>false true true</neverFloat>
      <priority>0 4294967295 4294967295</priority>
      <resource>1 1 1</resource>
      <enforceGroupSize>true</enforceGroupSize>
      <resourceThreshold>1</resourceThreshold>
    </floaterCreationEvent>
  </event>
  <event>
    <moveEvent>
      <name>All Floaters</name>
      <description />
      <qualifiedName>Movement ( All Floaters )</qualifiedName>
      <displayColor>-4144960</displayColor>
      <populationName>Fox</populationName>
      <permanent>false</permanent>
      <logParams logDispersal="true" logDispersalDeaths="true" logDispersalBarriers="true" logExplorationPath="true" logExplorationDeaths="true" logExplorationRange="true" logRangeColor="true" />
      <moveStrategy>onlyExplore</moveStrategy>
      <maximumExploreCount>1</maximumExploreCount>
      <distanceAccumulator />
      <trait>Stage Class</trait>
      <traitCombinations>1 1 1</traitCombinations>
      <walkUpGradient>false</walkUpGradient>
      <getAutoCorrelationFromSpatialData>false</getAutoCorrelationFromSpatialData>
      <maximumLocalSearchArea>202</maximumLocalSearchArea>
      <explorationGoal>EstablishGroup</explorationGoal>
      <explorationAlgorithm>Adaptive</explorationAlgorithm>
      <explorationSetAffinity />
      <purgeAffinity>false</purgeAffinity>
      <priorityExplore>false</priorityExplore>
      <resourceThreshold>1</resourceThreshold>
    </moveEvent>
  </event>
  <event>
    <accumulateEvent>
      <name>Accumulate rodenticide exposure</name>
      <description />
      <qualifiedName>Accumulate ( Accumulate rodenticide exposure )</qualifiedName>
      <displayColor>-4144960</displayColor>
      <populationName>Fox</populationName>
      <permanent>false</permanent>
      <!--Global Updater Functions-->
      <updaterFunction>
        <accumulator>Rodenticide exposure</accumulator>
        <function>HexSimDomain.ExploredRunningSumUpdaterFunction</function>
        <parameter>1</parameter>
        <accumulateSpatialData>risk</accumulateSpatialData>
      </updaterFunction>
    </accumulateEvent>
  </event>
  <event>
    <accumulateEvent>
      <name>Accumulate Resources</name>
      <description />
      <qualifiedName>Accumulate ( Accumulate Resources )</qualifiedName>
      <displayColor>-4144960</displayColor>
      <populationName>Fox</populationName>
      <permanent>false</permanent>
      <!--Global Updater Functions-->
      <updaterFunction>
        <accumulator>Acquired Resources</accumulator>
        <function>HexSimDomain.AcquiredResourceUpdaterFunction</function>
        <parameter>1</parameter>
        <parameter>0</parameter>
        <parameter>0</parameter>
        <parameter>0</parameter>
        <parameter>0</parameter>
      </updaterFunction>
    </accumulateEvent>
  </event>
  <event>
    <accumulateEvent>
      <name>Set Group Status</name>
      <description />
      <qualifiedName>Accumulate ( Set Group Status )</qualifiedName>
      <displayColor>-4144960</displayColor>
      <populationName>Fox</populationName>
      <permanent>false</permanent>
      <!--Global Updater Functions-->
      <updaterFunction>
        <accumulator>Group Status</accumulator>
        <function>HexSimDomain.GroupSizeUpdaterFunction</function>
      </updaterFunction>
    </accumulateEvent>
  </event>
  <event>
    <censusEvent>
      <name>Resource x Stage Class</name>
      <description />
      <qualifiedName>Census ( Resource x Stage Class )</qualifiedName>
      <displayColor>-4144960</displayColor>
      <populationName>Fox</populationName>
      <permanent>false</permanent>
      <logParams logCensus="true" logCensusGenomes="false" />
      <trait>Resource Acquisition</trait>
      <trait>Stage Class</trait>
    </censusEvent>
  </event>
  <event>
    <censusEvent>
      <name>Resource class census</name>
      <description />
      <qualifiedName>Census ( Resource class census )</qualifiedName>
      <displayColor>-4144960</displayColor>
      <populationName>Fox</populationName>
      <permanent>false</permanent>
      <logParams logCensus="true" logCensusGenomes="false" />
      <trait>Resource Acquisition</trait>
    </censusEvent>
  </event>
  <event>
    <censusEvent>
      <name>Group status census</name>
      <description />
      <qualifiedName>Census ( Group status census )</qualifiedName>
      <displayColor>-4144960</displayColor>
      <populationName>Fox</populationName>
      <permanent>false</permanent>
      <logParams logCensus="true" logCensusGenomes="false" />
      <trait>Group Status</trait>
    </censusEvent>
  </event>
  <event>
    <censusEvent>
      <name>CensusExposureClass</name>
      <description />
      <qualifiedName>Census ( CensusExposureClass )</qualifiedName>
      <displayColor>-4144960</displayColor>
      <populationName>Fox</populationName>
      <permanent>false</permanent>
      <logParams logCensus="true" logCensusGenomes="false" />
      <trait>Exposure class</trait>
    </censusEvent>
  </event>
  <event>
    <survivalEvent>
      <name>Stage and Resource-Based</name>
      <description />
      <qualifiedName>Survival ( Stage and Resource-Based )</qualifiedName>
      <displayColor>-4144960</displayColor>
      <populationName>Fox</populationName>
      <permanent>false</permanent>
      <logParams logSurvival="true" logSurvivalDeaths="true" />
      <matrixSet transposed="false" rowsReversed="false">
        <matrixCount>1</matrixCount>
        <rows>30</rows>
        <columns>1</columns>
        <matrices>
0
0
0
0.2
0.3
0.45
0.55
0.65
0.75
0.85
0
0
0
0.4
0.6
0.7
0.8
0.85
0.9
0.95
0
0
0
0.4
0.6
0.7
0.8
0.85
0.9
0.95
</matrices>
      </matrixSet>
      <trait>Stage Class</trait>
      <trait>Resource Acquisition</trait>
    </survivalEvent>
  </event>
  <event>
    <survivalEvent>
      <name>Rodenticide exposure mortality</name>
      <description />
      <qualifiedName>Survival ( Rodenticide exposure mortality )</qualifiedName>
      <displayColor>-4144960</displayColor>
      <populationName>Fox</populationName>
      <permanent>false</permanent>
      <logParams logSurvival="true" logSurvivalDeaths="true" />
      <matrixSet transposed="false" rowsReversed="false">
        <matrixCount>1</matrixCount>
        <rows>4</rows>
        <columns>1</columns>
        <matrices>
1
0.98
0.94
0.75
</matrices>
      </matrixSet>
      <trait>Exposure class</trait>
    </survivalEvent>
  </event>
  <event>
    <survivalEvent>
      <name>Additional mortality for floaters</name>
      <description />
      <qualifiedName>Survival ( Additional mortality for floaters )</qualifiedName>
      <displayColor>-4144960</displayColor>
      <populationName>Fox</populationName>
      <permanent>false</permanent>
      <logParams logSurvival="true" logSurvivalDeaths="true" />
      <matrixSet transposed="false" rowsReversed="false">
        <matrixCount>1</matrixCount>
        <rows>2</rows>
        <columns>1</columns>
        <matrices>
0.4
1
</matrices>
      </matrixSet>
      <trait>Group Status</trait>
    </survivalEvent>
  </event>
  <event>
    <accumulateEvent>
      <name>Increment Age</name>
      <description />
      <qualifiedName>Accumulate ( Increment Age )</qualifiedName>
      <displayColor>-4144960</displayColor>
      <populationName>Fox</populationName>
      <permanent>false</permanent>
      <!--Global Updater Functions-->
      <updaterFunction>
        <accumulator>Age</accumulator>
        <function>HexSimDomain.IncrementUpdaterFunction</function>
        <parameter>1</parameter>
      </updaterFunction>
    </accumulateEvent>
  </event>
  <simulationParameters>
    <timesteps>60</timesteps>
    <startLogStep>10</startLogStep>
    <maxMatrices>1</maxMatrices>
    <matrixStochasticity>random</matrixStochasticity>
    <simulationLog>true</simulationLog>
  </simulationParameters>
  <workspace>C:\Dropbox\KitFoxWorkspaceHexSim</workspace>
  <hexagonGrid>
    <filename>C:\Dropbox\KitFoxWorkspaceHexSim\KitFoxJanuary.grid</filename>
    <hexCount>943600</hexCount>
    <rows>1120</rows>
    <columns>843</columns>
    <narrow>true</narrow>
    <hexagonWidth>402.06725230127262</hexagonWidth>
    <north>390100.57588360878</north>
    <west>0</west>
  </hexagonGrid>
  <spatialDataSeries>
    <name>risk</name>
    <datatype>HexMap</datatype>
    <timeSeries>1</timeSeries>
    <ignoredTimeSteps />
    <cycleLength>0</cycleLength>
  </spatialDataSeries>
  <spatialDataSeries>
    <name>suitcont8scale</name>
    <datatype>HexMap</datatype>
    <timeSeries>1 2</timeSeries>
    <ignoredTimeSteps />
    <cycleLength>0</cycleLength>
  </spatialDataSeries>
</scenario>
